# Supplementary material for: Mining influential genes based on deep learning
Source: BMC Bioinformatics. 2021 Jan 22;22:27. doi: 10.1186/s12859-021-03972-5 (PMC7821411; doi:10.1186/s12859-021-03972-5)
Supplement: Supplementary file 1 — Additional file 1. A file in TXT format including a list of genes sorted based on contribution scores. [file 12859_2021_3972_MOESM1_ESM.txt]

XK	ENSG00000047597	206698_at
PRKAR2B	ENSG00000005249	203680_at
PURA	ENSG00000185129	204021_s_at
CHI3L1	ENSG00000133048	209396_s_at,209395_at
IGJ	ENSG00000132465	212592_at
BASP1	ENSG00000176788	202391_at
TACSTD2	ENSG00000184292	202286_s_at
DARS	ENSG00000115866	201623_s_at
PXDN	ENSG00000130508	212013_at,212012_at
UBXN4	ENSG00000144224	212007_at
PTTG1IP	ENSG00000183255	200677_at
TCF4	ENSG00000196628	212382_at,213891_s_at,203753_at,212386_at,212387_at,212385_at,222146_s_at
IER3	ENSG00000137331	201631_s_at
GPNMB	ENSG00000136235	201141_at
TMEM59	ENSG00000116209	200620_at
KYNU	ENSG00000115919	217388_s_at,210663_s_at,204385_at
GNG11	ENSG00000127920	204115_at
IL8	ENSG00000169429	202859_x_at
RAB31	ENSG00000168461	217764_s_at,217763_s_at,217762_s_at
MGST2	ENSG00000085871	204168_at
ASAH1	ENSG00000104763	210980_s_at,213702_x_at
EIF4G1	ENSG00000114867	208624_s_at
IFITM1	ENSG00000185885	201601_x_at,214022_s_at
GLRX5	ENSG00000182512	221932_s_at
PHACTR2	ENSG00000112419	204048_s_at,204049_s_at
MAFG	ENSG00000197063	204970_s_at
GRK5	ENSG00000198873	204396_s_at
CSAD	ENSG00000139631	221139_s_at
IFITM3	ENSG00000142089	212203_x_at
GUSBP11	ENSG00000228315	213502_x_at
TPR	ENSG00000047410	201730_s_at,201731_s_at
CREB3L2	ENSG00000182158	212345_s_at
ST6GALNAC2	ENSG00000070731	204542_at
PPT1	ENSG00000131238	200975_at
SMARCC1	ENSG00000173473	201072_s_at
SPP1	ENSG00000118785	209875_s_at
SMCR7L	ENSG00000100335	221516_s_at
ETV5	ENSG00000244405	203349_s_at,203348_s_at
SLC38A2	ENSG00000134294	218041_x_at,220924_s_at
EIF3H	ENSG00000147677	201592_at
RHOQ	ENSG00000119729	212119_at
STX7	ENSG00000079950	212632_at,212631_at
FAM60A	ENSG00000139146	220147_s_at
CSTA	ENSG00000121552	204971_at
IGLL3P	ENSG00000206066	215946_x_at
IGHM	ENSG00000211899	209374_s_at,216491_x_at
DDIT4	ENSG00000168209	202887_s_at
IGLV2-23	ENSG00000211660	216984_x_at
NFIC	ENSG00000141905	206929_s_at,213298_at
TRIM14	ENSG00000106785	203147_s_at
SMC5	ENSG00000198887	212926_at
CHD4	ENSG00000111642	201182_s_at
CDKN1A	ENSG00000124762	202284_s_at
NFKBIA	ENSG00000100906	201502_s_at
SIDT1	ENSG00000072858	219734_at
GLG1	ENSG00000090863	207966_s_at,214730_s_at
VIPR1	ENSG00000114812	205019_s_at
AEN	ENSG00000181026	219361_s_at
HNRNPH1	ENSG00000169045	213619_at
MLEC	ENSG00000110917	200616_s_at
STRN3	ENSG00000196792	215505_s_at
RPL7	ENSG00000147604	217092_x_at
SLC25A36	ENSG00000114120	201917_s_at
QKI	ENSG00000112531	212263_at,212262_at,212265_at,212636_at
SH3BGRL	ENSG00000131171	201311_s_at,201312_s_at
TTC3	ENSG00000182670	208663_s_at,208073_x_at,208661_s_at,208662_s_at
SETBP1	ENSG00000152217	205933_at
DNMT3A	ENSG00000119772	218457_s_at
ANXA2	ENSG00000182718	210427_x_at,201590_x_at,213503_x_at
PSME1	ENSG00000092010	200814_at
CDC27	ENSG00000004897	217878_s_at
SEC22B	ENSG00000223380	214257_s_at
ZNF148	ENSG00000163848	203318_s_at,203319_s_at
BNIP3L	ENSG00000104765	221479_s_at
PSMB9	ENSG00000240065	204279_at
BRD2	ENSG00000204256	208685_x_at,214911_s_at
ALCAM	ENSG00000170017	201952_at
TUBA3D	ENSG00000075886	216323_x_at
RAB13	ENSG00000143545	202252_at
SRPK1	ENSG00000096063	202200_s_at
TOP1	ENSG00000198900	208900_s_at
MICAL2	ENSG00000133816	212473_s_at
CDH1	ENSG00000039068	201131_s_at
TRAF5	ENSG00000082512	204352_at
MYH11	ENSG00000133392	201497_x_at,207961_x_at
PYGL	ENSG00000100504	202990_at
GALNT1	ENSG00000141429	201723_s_at
SERPINF1	ENSG00000132386	202283_at
ABCC3	ENSG00000108846	208161_s_at,209641_s_at
AFF1	ENSG00000172493	201924_at
NBN	ENSG00000104320	202905_x_at
FTH1	ENSG00000167996	214211_at
RPL22	ENSG00000116251	221726_at
HLTF	ENSG00000071794	202983_at
HIST1H1C	ENSG00000187837	209398_at
TNS3	ENSG00000136205	217853_at
PLEKHB2	ENSG00000115762	201411_s_at,201410_at
PIP5K1B	ENSG00000107242	205632_s_at
KIAA1033	ENSG00000136051	212794_s_at
SF3B1	ENSG00000115524	214305_s_at,201070_x_at,211185_s_at,201071_x_at
UROD	ENSG00000126088	208970_s_at,208971_at
RASSF4	ENSG00000107551	49306_at
SEC63	ENSG00000025796	201914_s_at
TFAP2A	ENSG00000137203	204653_at
ISG20	ENSG00000172183	33304_at
HSP90B1	ENSG00000166598	200598_s_at
TSPYL1	ENSG00000189241	221493_at
LGALS1	ENSG00000100097	201105_at
CAT	ENSG00000121691	201432_at,211922_s_at
DDX17	ENSG00000100201	208718_at,213998_s_at
PRKAR2A	ENSG00000114302	204842_x_at
GSK3B	ENSG00000082701	209945_s_at
VCL	ENSG00000035403	200931_s_at
IQGAP1	ENSG00000140575	213446_s_at
BLVRB	ENSG00000090013	202201_at
SF3A2	ENSG00000104897	37462_i_at,209381_x_at
STAT1	ENSG00000115415	AFFX-HUMISGF3A/M97935_3_at,200887_s_at,209969_s_at
SFN	ENSG00000175793	33322_i_at,33323_r_at
PDE9A	ENSG00000160191	205593_s_at
METTL7A	ENSG00000185432	207761_s_at
CPOX	ENSG00000080819	204172_at
PTMA	ENSG00000187514	200772_x_at,208549_x_at,211921_x_at,200773_x_at
SOX4	ENSG00000124766	201416_at,201417_at,201418_s_at
FAM102A	ENSG00000167106	212400_at
ASXL2	ENSG00000143970	218659_at
ITM2A	ENSG00000078596	202747_s_at,202746_at
SEC31A	ENSG00000138674	210616_s_at
VOPP1	ENSG00000154978	208091_s_at
PSME2	ENSG00000100911	201762_s_at
PYCARD	ENSG00000103490	221666_s_at
HLA-DRA	ENSG00000204287	210982_s_at,208894_at
ILF3	ENSG00000129351	208930_s_at
MS4A6A	ENSG00000110077	219666_at
TNFAIP3	ENSG00000118503	202644_s_at,202643_s_at
CDK2AP1	ENSG00000111328	201938_at
TNPO1	ENSG00000083312	221829_s_at,207657_x_at,209225_x_at,209226_s_at
ELL2	ENSG00000118985	214446_at
CEBPB	ENSG00000172216	212501_at
TGFBI	ENSG00000120708	201506_at
IFITM2	ENSG00000185201	201315_x_at
BCL11A	ENSG00000119866	219497_s_at
APOC1	ENSG00000130208	213553_x_at,204416_x_at
DNAJC12	ENSG00000108176	218976_at
DSP	ENSG00000096696	200606_at
CXCL12	ENSG00000107562	209687_at
UBE2L6	ENSG00000156587	201649_at
PICALM	ENSG00000073921	212506_at
KIAA0930	ENSG00000100364	217118_s_at
TUBA1C	ENSG00000167553	209251_x_at,211750_x_at
SRSF7	ENSG00000115875	213649_at
TIPARP	ENSG00000163659	212665_at
FAM69A	ENSG00000154511	216044_x_at,213689_x_at
BCL2	ENSG00000171791	203685_at
GSN	ENSG00000148180	200696_s_at
MAFF	ENSG00000185022	36711_at
ARPC2	ENSG00000163466	207988_s_at,213513_x_at
ANXA1	ENSG00000135046	201012_at
ZNF654	ENSG00000175105	219239_s_at
CDH2	ENSG00000170558	203440_at
SPTBN1	ENSG00000115306	200672_x_at,212071_s_at
LMO2	ENSG00000135363	204249_s_at
BAG6	ENSG00000204463	210208_x_at,201255_x_at
NPC1	ENSG00000141458	202679_at
IFI30	ENSG00000216490	201422_at
KRAS	ENSG00000133703	214352_s_at
ANXA2P2	ENSG00000231991	208816_x_at
EGFL7	ENSG00000172889	218825_at
AQP3	ENSG00000165272	39248_at
ST14	ENSG00000149418	202005_at
FBXO9	ENSG00000112146	210638_s_at
PPP4R1	ENSG00000154845	201594_s_at
MT1F	ENSG00000198417	217165_x_at
TRIM29	ENSG00000137699	202504_at,211002_s_at
SON	ENSG00000159140	201085_s_at,214988_s_at
LRRFIP1	ENSG00000124831	211452_x_at
IGKV1-5	ENSG00000243466	214768_x_at
RALBP1	ENSG00000017797	202845_s_at,202844_s_at
ST3GAL6	ENSG00000064225	210942_s_at,213355_at
BCL6	ENSG00000113916	203140_at
KRT18	ENSG00000111057	201596_x_at
UBE2N	ENSG00000177889	212751_at
ZBTB7A	ENSG00000178951	219186_at
MAP2K3	ENSG00000034152	215498_s_at
AMD1	ENSG00000123505	201196_s_at,201197_at
PPL	ENSG00000118898	203407_at
BZW2	ENSG00000136261	217809_at
SEL1L3	ENSG00000091490	212314_at,212311_at
EIF4B	ENSG00000063046	211937_at,211938_at
PIP4K2A	ENSG00000150867	212829_at
EPCAM	ENSG00000119888	201839_s_at
COL5A1	ENSG00000130635	212489_at,212488_at,203325_s_at
GAB2	ENSG00000033327	203853_s_at
ATP6V0E1	ENSG00000113732	201172_x_at
SRSF5	ENSG00000100650	212266_s_at
SOCS2	ENSG00000120833	203373_at
PAIP1	ENSG00000172239	209063_x_at,210283_x_at
SCAF11	ENSG00000139218	213850_s_at,209376_x_at
RPL26	ENSG00000161970	222229_x_at
PDLIM1	ENSG00000107438	208690_s_at
RHEB	ENSG00000106615	213404_s_at,201453_x_at
ZNF638	ENSG00000075292	213775_x_at,211257_x_at
POU2AF1	ENSG00000110777	205267_at
KLF5	ENSG00000102554	209212_s_at
TPD52	ENSG00000076554	201690_s_at,201688_s_at
RECQL	ENSG00000004700	212917_x_at
KHDRBS1	ENSG00000121774	201488_x_at
MYB	ENSG00000118513	204798_at
TBK1	ENSG00000183735	218520_at
PPIG	ENSG00000138398	208994_s_at
RNF11	ENSG00000123091	208924_at
UBN1	ENSG00000118900	209088_s_at
FNBP4	ENSG00000109920	212232_at
DVL3	ENSG00000161202	201908_at
SRSF6	ENSG00000124193	208804_s_at
DCAF16	ENSG00000163257	219717_at
MT1X	ENSG00000187193	208581_x_at,204326_x_at
SECISBP2L	ENSG00000138593	212451_at
DICER1	ENSG00000100697	213229_at,206061_s_at
RBCK1	ENSG00000125826	221827_at
FMOD	ENSG00000122176	202709_at
HECTD3	ENSG00000126107	218632_at
SLC4A7	ENSG00000033867	207604_s_at
VEGFA	ENSG00000112715	210512_s_at,212171_x_at,211527_x_at
LEPROT	ENSG00000213625	202378_s_at
RORA	ENSG00000069667	210479_s_at,210426_x_at
SEC14L1	ENSG00000129657	202082_s_at,202084_s_at
PFKP	ENSG00000067057	201037_at
DUSP6	ENSG00000139318	208891_at,208892_s_at,208893_s_at
DDX24	ENSG00000089737	200702_s_at
MAP4	ENSG00000047849	243_g_at
RBM47	ENSG00000163694	218035_s_at
BRD4	ENSG00000141867	202102_s_at
TCF3	ENSG00000071564	213811_x_at,210776_x_at
KDM4B	ENSG00000127663	212496_s_at
WASL	ENSG00000106299	205809_s_at
TBC1D9	ENSG00000109436	212956_at
ARL4C	ENSG00000188042	202207_at,202206_at
PADI2	ENSG00000117115	209791_at
STOM	ENSG00000148175	201061_s_at,201060_x_at
XBP1	ENSG00000100219	200670_at
HLA-DRB1	ENSG00000196126	208306_x_at
AP3D1	ENSG00000065000	208710_s_at
CDC42BPA	ENSG00000143776	214464_at
NAMPT	ENSG00000105835	217739_s_at
IGKV3-20	ENSG00000239951	211908_x_at
TIA1	ENSG00000116001	201446_s_at
ZBTB38	ENSG00000177311	219221_at
TSPAN5	ENSG00000168785	209890_at
SRPK2	ENSG00000135250	203181_x_at
MZB1	ENSG00000170476	221286_s_at
TAP1	ENSG00000168394	202307_s_at
HNRNPU	ENSG00000153187	200593_s_at
NCOA4	ENSG00000138293	210774_s_at
BLNK	ENSG00000095585	207655_s_at
IRF8	ENSG00000140968	204057_at
UBB	ENSG00000170315	217144_at
FADS1	ENSG00000149485	208964_s_at,208962_s_at
TTI1	ENSG00000101407	212898_at
FAM111A	ENSG00000166801	218248_at
PMEPA1	ENSG00000124225	217875_s_at
SERPINB9	ENSG00000170542	209723_at
TPP1	ENSG00000166340	200743_s_at,200742_s_at
HLA-C	ENSG00000204525	208812_x_at
MIR22HG	ENSG00000186594	214696_at
VPS13A	ENSG00000197969	214785_at
GLRX	ENSG00000173221	206662_at
TUFT1	ENSG00000143367	205807_s_at
ANKRD11	ENSG00000167522	219437_s_at
TRPS1	ENSG00000104447	218502_s_at
AIM2	ENSG00000163568	206513_at
RIOK3	ENSG00000101782	202130_at,202131_s_at
RPL15	ENSG00000174748	217266_at
RAD1	ENSG00000113456	204461_x_at
WT1	ENSG00000184937	206067_s_at
NAP1L1	ENSG00000187109	208752_x_at,212967_x_at,213864_s_at
RRAGC	ENSG00000116954	218088_s_at
KDM5B	ENSG00000117139	201549_x_at,211202_s_at,201548_s_at
SYNCRIP	ENSG00000135316	209024_s_at
WNK1	ENSG00000060237	211993_at
NGFRAP1	ENSG00000166681	217963_s_at
RGS1	ENSG00000090104	216834_at,202988_s_at
RBM8A	ENSG00000131795	213852_at
SIK1	ENSG00000142178	208078_s_at
MED12	ENSG00000184634	216071_x_at,211342_x_at
GBP1	ENSG00000117228	202269_x_at
SNCA	ENSG00000145335	204466_s_at,204467_s_at,207827_x_at
ACTR2	ENSG00000138071	200727_s_at
NCK2	ENSG00000071051	203315_at
GSTK1	ENSG00000197448	217751_at
PPIF	ENSG00000108179	201489_at
WSB1	ENSG00000109046	201294_s_at,201296_s_at,210561_s_at
OPTN	ENSG00000123240	202074_s_at
RABGAP1	ENSG00000011454	204028_s_at
BTG3	ENSG00000154640	205548_s_at,213134_x_at
ZC4H2	ENSG00000126970	220040_x_at
CFLAR	ENSG00000003402	209939_x_at
PSMB10	ENSG00000205220	202659_at
DDAH2	ENSG00000213722	215537_x_at,214909_s_at,202262_x_at
GM2A	ENSG00000196743	212737_at,35820_at
RRAGD	ENSG00000025039	221524_s_at,221523_s_at
NMT2	ENSG00000152465	205005_s_at
PALLD	ENSG00000129116	200906_s_at
HMGN4	ENSG00000182952	209786_at,202579_x_at,209787_s_at
MICALL1	ENSG00000100139	55081_at
CCR5	ENSG00000160791	206991_s_at
FABP5	ENSG00000164687	202345_s_at
RNF24	ENSG00000101236	204669_s_at
RBP1	ENSG00000114115	203423_at
TBC1D5	ENSG00000131374	201813_s_at,201814_at
KCTD12	ENSG00000178695	212188_at
ZNF821	ENSG00000102984	41397_at
CKAP4	ENSG00000136026	200999_s_at
HIST1H2AC	ENSG00000180573	215071_s_at
MTA1	ENSG00000182979	211783_s_at
ZNF552	ENSG00000178935	219741_x_at
IL15	ENSG00000164136	205992_s_at
NPC2	ENSG00000119655	200701_at
NACAP1	ENSG00000228224	211445_x_at
RPL38	ENSG00000172809	202028_s_at,221943_x_at
KRT7	ENSG00000135480	209016_s_at
TIMP1	ENSG00000102265	201666_at
TUG1	ENSG00000253352	222244_s_at
SPINT2	ENSG00000167642	210715_s_at
MYL12A	ENSG00000101608	201319_at
DLG3	ENSG00000082458	212727_at
FAM49B	ENSG00000153310	217916_s_at
TAX1BP1	ENSG00000106052	200976_s_at,200977_s_at
TXNIP	ENSG00000117289	201008_s_at,201009_s_at,201010_s_at
PRKCI	ENSG00000163558	209678_s_at
ICAM1	ENSG00000090339	202638_s_at,202637_s_at
ZNF185	ENSG00000147394	203585_at
MGAT4A	ENSG00000071073	219797_at
RPL37A	ENSG00000197756	214041_x_at
AGRN	ENSG00000188157	212285_s_at
SF3B4	ENSG00000143368	209044_x_at
STX3	ENSG00000166900	209238_at
CUTA	ENSG00000112514	221488_s_at
LAMP1	ENSG00000185896	201553_s_at
P4HA1	ENSG00000122884	207543_s_at
CADM1	ENSG00000182985	209031_at,209030_s_at
CDC37L1	ENSG00000106993	219343_at
HLA-DPA1	ENSG00000231389	211991_s_at,211990_at
LIMK2	ENSG00000182541	202193_at
MXI1	ENSG00000119950	202364_at
PCOLCE	ENSG00000106333	202465_at
IL32	ENSG00000008517	203828_s_at
RAD21	ENSG00000164754	200607_s_at
SYNGR1	ENSG00000100321	210613_s_at
PPAP2A	ENSG00000067113	209147_s_at,210946_at
NMI	ENSG00000123609	203964_at
ATP5I	ENSG00000169020	209492_x_at,207335_x_at
NSUN5	ENSG00000130305	213773_x_at
SRRM2	ENSG00000167978	208610_s_at
PPM1H	ENSG00000111110	212686_at
JARID2	ENSG00000008083	203297_s_at,203298_s_at
SPOP	ENSG00000121067	208927_at
ZNF22	ENSG00000165512	218006_s_at
HLA-DPB1	ENSG00000223865	201137_s_at
TUBA4A	ENSG00000127824	212242_at
IGFBP2	ENSG00000115457	202718_at
GNAS	ENSG00000087460	217673_x_at
SEPP1	ENSG00000250722	201427_s_at
IL6ST	ENSG00000134352	211000_s_at,204863_s_at
CTSH	ENSG00000103811	202295_s_at
CNDP2	ENSG00000133313	217752_s_at
CANX	ENSG00000127022	200068_s_at
TRMT5	ENSG00000126814	221952_x_at
IER5	ENSG00000162783	218611_at
MBNL1	ENSG00000152601	201152_s_at,201153_s_at
ISG15	ENSG00000187608	205483_s_at
COL7A1	ENSG00000114270	204136_at
NUCB2	ENSG00000070081	203675_at
CTSB	ENSG00000164733	213275_x_at
STAB1	ENSG00000010327	204150_at
FKBP1B	ENSG00000119782	206857_s_at
NEDD4L	ENSG00000049759	212445_s_at
FEZ2	ENSG00000171055	215000_s_at
CTNNA1	ENSG00000044115	210844_x_at,200765_x_at
RNF13	ENSG00000082996	201779_s_at
TMBIM4	ENSG00000155957	219206_x_at
LAMP2	ENSG00000005893	200821_at
UBR2	ENSG00000024048	212760_at
COL1A2	ENSG00000164692	202404_s_at,202403_s_at
CD55	ENSG00000196352	201926_s_at,201925_s_at
UXS1	ENSG00000115652	219675_s_at
TSC22D2	ENSG00000196428	204094_s_at
GNB1	ENSG00000078369	200745_s_at
COL4A1	ENSG00000187498	211980_at
MAPK13	ENSG00000156711	210059_s_at
PSME3	ENSG00000131467	209852_x_at
RAPGEF2	ENSG00000109756	203097_s_at
SLC1A4	ENSG00000115902	209610_s_at,212810_s_at
ZDHHC3	ENSG00000163812	218077_s_at
SLC38A1	ENSG00000111371	218237_s_at
DGCR8	ENSG00000128191	64474_g_at
PRKAR1A	ENSG00000108946	200603_at
H2AFY	ENSG00000113648	214501_s_at
RAB11A	ENSG00000103769	200863_s_at
PON2	ENSG00000105854	201876_at,210830_s_at
RAP1GAP2	ENSG00000132359	213280_at
CALR	ENSG00000179218	214315_x_at
NDEL1	ENSG00000166579	208093_s_at
RNF14	ENSG00000013561	201824_at
ZNF292	ENSG00000188994	212368_at
SPARC	ENSG00000113140	200665_s_at
PRDX2	ENSG00000167815	39729_at
ESRP2	ENSG00000103067	219395_at
HNRNPH3	ENSG00000096746	210588_x_at
GOLPH3	ENSG00000113384	217803_at
IGKV4-1	ENSG00000211598	214777_at
FECH	ENSG00000066926	203115_at
MACF1	ENSG00000127603	208633_s_at,215222_x_at
TGFB1I1	ENSG00000140682	209651_at
WARS	ENSG00000140105	200629_at
TUBB3	ENSG00000258947	202154_x_at,213476_x_at
UBE2B	ENSG00000119048	202333_s_at
SWAP70	ENSG00000133789	209306_s_at
ARPC5	ENSG00000162704	211963_s_at
BUB3	ENSG00000154473	201456_s_at
PPP3R1	ENSG00000221823	204506_at
KIAA0100	ENSG00000007202	201728_s_at
PAN2	ENSG00000135473	203117_s_at
EIF2AK1	ENSG00000086232	217736_s_at
ELF3	ENSG00000163435	201510_at,210827_s_at
SLC39A14	ENSG00000104635	212110_at
CHST15	ENSG00000182022	203066_at
FHL1	ENSG00000022267	201540_at
SET	ENSG00000119335	200630_x_at
FAR2	ENSG00000064763	220615_s_at
HIST1H2BD	ENSG00000158373	209911_x_at
CXCL9	ENSG00000138755	203915_at
TNFSF13	ENSG00000161955	210314_x_at
HLA-F-AS1	ENSG00000214922	222279_at
IFI16	ENSG00000163565	208965_s_at
PDCD4	ENSG00000150593	202731_at,212593_s_at,202730_s_at
ALDH5A1	ENSG00000112294	203609_s_at
MARCH6	ENSG00000145495	201736_s_at,201737_s_at
EI24	ENSG00000149547	216396_s_at
HOXC6	ENSG00000197757	206858_s_at
DNAJB9	ENSG00000128590	202842_s_at
FKBP11	ENSG00000134285	219117_s_at,219118_at
ING3	ENSG00000071243	205070_at
GLTSCR2	ENSG00000105373	217807_s_at
SLC46A3	ENSG00000139508	214719_at
LBR	ENSG00000143815	201795_at
QPRT	ENSG00000103485	204044_at
EPB41L3	ENSG00000082397	206710_s_at,211776_s_at,212681_at
ZEB1	ENSG00000148516	212758_s_at
MCCC2	ENSG00000131844	209623_at
PDS5A	ENSG00000121892	212140_at
BHLHE40	ENSG00000134107	201170_s_at
TNFAIP6	ENSG00000123610	206026_s_at
VCAN	ENSG00000038427	204619_s_at
LARP1	ENSG00000155506	212193_s_at,210966_x_at
SERPINB1	ENSG00000021355	213572_s_at
RBMS1	ENSG00000153250	215127_s_at
PSMD4	ENSG00000159352	200882_s_at
ISCA1	ENSG00000135070	221425_s_at,209273_s_at
COL1A1	ENSG00000108821	202310_s_at
RGL2	ENSG00000237441	209110_s_at
ARL3	ENSG00000138175	202641_at
ATP1B1	ENSG00000143153	201243_s_at
ADD3	ENSG00000148700	201752_s_at,205882_x_at
GPR56	ENSG00000205336	212070_at
PLSCR1	ENSG00000188313	202446_s_at
KRT5	ENSG00000186081	201820_at
NBPF10	ENSG00000163386	214693_x_at
PDE8A	ENSG00000073417	212522_at
COL3A1	ENSG00000168542	215076_s_at
TNIP1	ENSG00000145901	207196_s_at
DDX21	ENSG00000165732	208152_s_at
HIPK1	ENSG00000163349	212291_at
TPM4	ENSG00000167460	212481_s_at
SERPINB8	ENSG00000166401	206034_at
LAPTM4A	ENSG00000068697	200673_at
CYP1B1	ENSG00000138061	202436_s_at,202437_s_at
PAPD7	ENSG00000112941	202466_at
KLF4	ENSG00000136826	221841_s_at
STAU1	ENSG00000124214	213037_x_at,207320_x_at
CTNNB1	ENSG00000168036	201533_at
CHD7	ENSG00000171316	218829_s_at
NME4	ENSG00000103202	212739_s_at
LINC00341	ENSG00000229645	219563_at
KPNA6	ENSG00000025800	212103_at
SLC7A11	ENSG00000151012	209921_at
S100A6	ENSG00000197956	217728_at
TP53BP1	ENSG00000067369	203050_at
TROVE2	ENSG00000116747	212852_s_at
DPYSL2	ENSG00000092964	200762_at
CEP350	ENSG00000135837	213956_at
CST3	ENSG00000101439	201360_at
SFXN3	ENSG00000107819	217226_s_at
CAPZB	ENSG00000077549	201949_x_at
PRKCA	ENSG00000154229	213093_at
M6PR	ENSG00000003056	200901_s_at
APOE	ENSG00000130203	203382_s_at
TTC13	ENSG00000143643	219481_at
EPS8L2	ENSG00000177106	218180_s_at
IGFBP4	ENSG00000141753	201508_at
ICA1	ENSG00000003147	210547_x_at,207949_s_at
RPN2	ENSG00000118705	213399_x_at
RDX	ENSG00000137710	212397_at
TFEB	ENSG00000112561	50221_at
DYNLRB1	ENSG00000125971	217918_at
GUSB	ENSG00000169919	202605_at
RARRES3	ENSG00000133321	204070_at
ANXA5	ENSG00000164111	200782_at
GIMAP6	ENSG00000133561	219777_at
ARF3	ENSG00000134287	200011_s_at
NACC2	ENSG00000148411	212993_at
TJP3	ENSG00000105289	35148_at
LBH	ENSG00000213626	221011_s_at
ZNF24	ENSG00000172466	212534_at,203247_s_at
SNRPE	ENSG00000182004	215450_at
MEF2C	ENSG00000081189	209199_s_at,209200_at
ARHGDIB	ENSG00000111348	201288_at
LITAF	ENSG00000189067	200706_s_at,200704_at
NCOA6	ENSG00000198646	208979_at
SLC48A1	ENSG00000211584	218417_s_at
ENO1	ENSG00000074800	201231_s_at
SLC35E2B	ENSG00000189339	217122_s_at
PRRC2A	ENSG00000204469	214201_x_at
SMARCD1	ENSG00000066117	209518_at
SLAMF8	ENSG00000158714	219386_s_at
BAG1	ENSG00000107262	202387_at,211475_s_at
UCP2	ENSG00000175567	208998_at
ADAR	ENSG00000160710	201786_s_at
ZMYM3	ENSG00000147130	207559_s_at
FAM174B	ENSG00000185442	51158_at
NOTCH2NL	ENSG00000213240	214722_at
HNRNPL	ENSG00000104824	202072_at
IGLV3-19	ENSG00000211663	216853_x_at
GBE1	ENSG00000114480	203282_at
NR4A2	ENSG00000153234	204622_x_at
HLA-E	ENSG00000204592	217456_x_at
IGHD	ENSG00000211898	214973_x_at
GSTO1	ENSG00000148834	201470_at
ZNF609	ENSG00000180357	212620_at
TMEM38B	ENSG00000095209	218772_x_at
RARG	ENSG00000172819	204188_s_at
CCND2	ENSG00000118971	200951_s_at,200953_s_at
TCF7L2	ENSG00000148737	212759_s_at,212761_at
PRDX6	ENSG00000117592	200845_s_at,200844_s_at
WIZ	ENSG00000011451	52005_at
PKN2	ENSG00000065243	212629_s_at
NEK1	ENSG00000137601	213328_at
ATF3	ENSG00000162772	202672_s_at
HEBP2	ENSG00000051620	203430_at
DCAF7	ENSG00000136485	221745_at
SLC25A38	ENSG00000144659	217961_at
ACTG2	ENSG00000163017	202274_at
SART3	ENSG00000075856	209127_s_at
MT2A	ENSG00000125148	212185_x_at
LPCAT1	ENSG00000153395	201818_at
RHOB	ENSG00000143878	212099_at
TEX10	ENSG00000136891	218104_at
AEBP1	ENSG00000106624	201792_at
SORT1	ENSG00000134243	212807_s_at
RAP2A	ENSG00000125249	221830_at
CSNK1A1	ENSG00000113712	206562_s_at
GLRX3	ENSG00000108010	214205_x_at
KIF18B	ENSG00000186185	222039_at
QSOX1	ENSG00000116260	201482_at
DBI	ENSG00000155368	209389_x_at,202428_x_at
UGDH	ENSG00000109814	203343_at
ARL6IP5	ENSG00000144746	200760_s_at
LMNA	ENSG00000160789	212089_at
WDR26	ENSG00000162923	218107_at
MARK3	ENSG00000075413	202568_s_at
ZNF532	ENSG00000074657	220617_s_at
MARCKSL1	ENSG00000175130	200644_at
SDC1	ENSG00000115884	201286_at
GALNT7	ENSG00000109586	218313_s_at
RIPK4	ENSG00000183421	221215_s_at
SOCS1	ENSG00000185338	210001_s_at
MEST	ENSG00000106484	202016_at
MAP3K9	ENSG00000006432	213927_at
DUT	ENSG00000128951	208956_x_at
CRBN	ENSG00000113851	218142_s_at
ACSL1	ENSG00000151726	201963_at
CDH3	ENSG00000062038	203256_at
OTUD4	ENSG00000164164	203479_s_at
AKAP13	ENSG00000170776	221718_s_at
DCHS1	ENSG00000166341	222101_s_at
HBEGF	ENSG00000113070	203821_at
PAX8	ENSG00000125618	221990_at,209552_at
HSBP1	ENSG00000230989	200941_at
CALD1	ENSG00000122786	201615_x_at
MAX	ENSG00000125952	209332_s_at
RANBP2	ENSG00000153201	201711_x_at
RPL13A	ENSG00000142541	200715_x_at
RAB7L1	ENSG00000117280	218699_at,218700_s_at
F11R	ENSG00000158769	221664_s_at
FAH	ENSG00000103876	202862_at
DGCR2	ENSG00000070413	214198_s_at
MAML1	ENSG00000161021	202360_at
SNTB1	ENSG00000172164	214708_at
RAB20	ENSG00000139832	219622_at
CYB561	ENSG00000008283	209164_s_at,209163_at
ATP6V1A	ENSG00000114573	201972_at
UPP1	ENSG00000183696	203234_at
EZR	ENSG00000092820	217234_s_at
TMEM45A	ENSG00000181458	219410_at
PARVB	ENSG00000188677	37966_at
SAT1	ENSG00000130066	210592_s_at
AKR1A1	ENSG00000117448	201900_s_at
FNBP1	ENSG00000187239	212288_at
ATXN7L3B	ENSG00000253719	212113_at
CYB5R3	ENSG00000100243	201885_s_at
PARP4	ENSG00000102699	202239_at
ATP5C1	ENSG00000165629	208870_x_at,205711_x_at
LRRC8B	ENSG00000197147	212978_at
ZBTB43	ENSG00000169155	204182_s_at
GPR137B	ENSG00000077585	204137_at
SLC26A6	ENSG00000225697	221572_s_at
MT1E	ENSG00000169715	212859_x_at
TUBB2A	ENSG00000137267	204141_at
TUBB	ENSG00000196230	212320_at
MCM7	ENSG00000166508	208795_s_at
ALDH3B1	ENSG00000006534	205640_at
AKAP8	ENSG00000105127	203847_s_at
POLR2G	ENSG00000168002	202306_at
CEBPD	ENSG00000221869	203973_s_at
ZMYND11	ENSG00000015171	202136_at
IDS	ENSG00000010404	202439_s_at
VDR	ENSG00000111424	204254_s_at
ATP1A1	ENSG00000163399	220948_s_at
MUC1	ENSG00000185499	213693_s_at
RAB7A	ENSG00000075785	211960_s_at
E2F1	ENSG00000101412	204947_at
TRAK2	ENSG00000115993	202124_s_at
TPM2	ENSG00000198467	204083_s_at
FBXO34	ENSG00000178974	218539_at
SSH1	ENSG00000084112	221752_at
FOXO1	ENSG00000150907	202723_s_at,202724_s_at
AKR1B1	ENSG00000085662	201272_at
ZMYND8	ENSG00000101040	209048_s_at,209049_s_at
BRD3	ENSG00000169925	203825_at
SFRP1	ENSG00000104332	202036_s_at
PSMD2	ENSG00000175166	200830_at
HIF1A	ENSG00000100644	200989_at
PEX11B	ENSG00000131779	202658_at
SLC5A6	ENSG00000138074	204087_s_at
GALNT14	ENSG00000158089	219271_at
ELK3	ENSG00000111145	221773_at
ESD	ENSG00000139684	209009_at
OBFC1	ENSG00000107960	219100_at
CBFB	ENSG00000067955	202370_s_at
GNAI2	ENSG00000114353	201040_at
GADD45B	ENSG00000099860	207574_s_at
NOP2	ENSG00000111641	214427_at
ATP2C1	ENSG00000017260	212255_s_at
ITGB1	ENSG00000150093	211945_s_at
ARL4A	ENSG00000122644	205020_s_at
PTPN2	ENSG00000175354	213136_at
ZNF43	ENSG00000198521	222136_x_at
PTPRO	ENSG00000151490	211600_at
MCM4	ENSG00000104738	222036_s_at
IRF6	ENSG00000117595	202597_at
COL16A1	ENSG00000084636	204345_at
CYFIP1	ENSG00000068793	208923_at
COX4I1	ENSG00000131143	200086_s_at
KAZN	ENSG00000189337	213478_at
ERGIC3	ENSG00000125991	216032_s_at
UQCR11	ENSG00000127540	202090_s_at
PIR	ENSG00000087842	207469_s_at
CSNK1G3	ENSG00000151292	220768_s_at
SQSTM1	ENSG00000161011	201471_s_at
PTPN4	ENSG00000088179	205171_at
NRIP1	ENSG00000180530	202600_s_at
SAMHD1	ENSG00000101347	204502_at
CLEC2B	ENSG00000110852	209732_at
FN1	ENSG00000115414	211719_x_at,210495_x_at,212464_s_at
GGA2	ENSG00000103365	208913_at
GBP2	ENSG00000162645	202748_at
CSF1R	ENSG00000182578	203104_at
PTP4A2	ENSG00000184007	208617_s_at
SEC24A	ENSG00000113615	212902_at
DPY19L1	ENSG00000173852	212792_at
RPS9	ENSG00000170889	214317_x_at
KAT2B	ENSG00000114166	203845_at
DAXX	ENSG00000204209	201763_s_at
SRD5A1	ENSG00000145545	204675_at
AZGP1	ENSG00000160862	209309_at
RNASET2	ENSG00000026297	217984_at
H3F3B	ENSG00000132475	211999_at
TEX2	ENSG00000136478	218099_at
HLA-B	ENSG00000234745	209140_x_at,211911_x_at,208729_x_at
WNT5A	ENSG00000114251	205990_s_at
PPARD	ENSG00000112033	37152_at
KLHDC2	ENSG00000165516	217906_at
TUSC3	ENSG00000104723	213423_x_at,209228_x_at
CAP1	ENSG00000131236	200625_s_at
ISYNA1	ENSG00000105655	222240_s_at
MORC2	ENSG00000133422	203956_at
PHACTR4	ENSG00000204138	219235_s_at
LIPA	ENSG00000107798	201847_at
PDE4C	ENSG00000105650	206792_x_at
SNUPN	ENSG00000169371	207438_s_at
OPN3	ENSG00000054277	219032_x_at
EWSR1	ENSG00000182944	209214_s_at
TMEM176B	ENSG00000106565	220532_s_at
A2M	ENSG00000175899	217757_at
SERPINA1	ENSG00000197249	211429_s_at
SIDT2	ENSG00000149577	56256_at
RYBP	ENSG00000163602	201844_s_at,201845_s_at
SF1	ENSG00000168066	210172_at
JUNB	ENSG00000171223	201473_at
PHC2	ENSG00000134686	200919_at
KDM3B	ENSG00000120733	210878_s_at
RPS17	ENSG00000184779	216348_at
MMP9	ENSG00000100985	203936_s_at
SMAD3	ENSG00000166949	218284_at
SLC16A7	ENSG00000118596	207057_at
GLS	ENSG00000115419	203159_at
CKLF	ENSG00000217555	219161_s_at,221058_s_at
CXCR4	ENSG00000121966	217028_at
RNF10	ENSG00000022840	208632_at,207801_s_at
DENND2D	ENSG00000162777	221081_s_at
EHD3	ENSG00000013016	218935_at
NUTF2	ENSG00000102898	202397_at
NUP50	ENSG00000093000	218294_s_at
TPD52L1	ENSG00000111907	203786_s_at
ADK	ENSG00000156110	204120_s_at
ZFP36L2	ENSG00000152518	201368_at
STK24	ENSG00000102572	208855_s_at
ZER1	ENSG00000160445	202456_s_at
NONO	ENSG00000147140	200057_s_at
KPNA2	ENSG00000182481	201088_at
DHFR	ENSG00000228716	48808_at
RAB2A	ENSG00000104388	208734_x_at
CAST	ENSG00000153113	212586_at
CRIP1	ENSG00000257341	205081_at
MAPRE1	ENSG00000101367	200713_s_at
LSS	ENSG00000160285	202245_at
SPDEF	ENSG00000124664	213441_x_at
RBPMS	ENSG00000157110	209487_at
PTPLA	ENSG00000165996	219654_at
STMN1	ENSG00000117632	217714_x_at
CD63	ENSG00000135404	200663_at
ICAM2	ENSG00000108622	213620_s_at
TOX4	ENSG00000092203	201683_x_at
KRT17	ENSG00000128422	212236_x_at
TAPBP	ENSG00000231925	208829_at
GATAD1	ENSG00000157259	208503_s_at
ARIH1	ENSG00000166233	201881_s_at,201879_at
B2M	ENSG00000166710	216231_s_at
SLC39A6	ENSG00000141424	202088_at
PRRC2C	ENSG00000117523	211947_s_at
ITM2C	ENSG00000135916	221004_s_at
SECISBP2	ENSG00000187742	218265_at
IFFO1	ENSG00000010295	209721_s_at
RFTN1	ENSG00000131378	212646_at
CAMLG	ENSG00000164615	203538_at
HHEX	ENSG00000152804	204689_at,215933_s_at
FAM192A	ENSG00000172775	217896_s_at
SPAG9	ENSG00000008294	212470_at
RQCD1	ENSG00000144580	213179_at
LUC7L3	ENSG00000108848	208835_s_at
TCIRG1	ENSG00000110719	204158_s_at
FAM120A	ENSG00000048828	200774_at
CLIC4	ENSG00000169504	201560_at
TAGLN	ENSG00000149591	205547_s_at
TUBB6	ENSG00000176014	209191_at
MYH10	ENSG00000133026	213067_at
TALDO1	ENSG00000177156	201463_s_at
LEPREL1	ENSG00000090530	218717_s_at
ZNF580	ENSG00000213015	220748_s_at
SLC9A3R1	ENSG00000109062	201349_at
GOLGA4	ENSG00000144674	215203_at
PTPN12	ENSG00000127947	202006_at
NCOR2	ENSG00000196498	207760_s_at
PLAC8	ENSG00000145287	219014_at
GPX7	ENSG00000116157	213170_at
FYN	ENSG00000010810	210105_s_at
PARD3	ENSG00000148498	210094_s_at
DSTYK	ENSG00000133059	214663_at
DYRK2	ENSG00000127334	202971_s_at
USP15	ENSG00000135655	210681_s_at
IVNS1ABP	ENSG00000116679	206245_s_at
EVL	ENSG00000196405	217838_s_at
ARHGAP32	ENSG00000134909	210791_s_at
EIF4A2	ENSG00000156976	200912_s_at
TMEM87A	ENSG00000103978	212204_at
BST2	ENSG00000130303	201641_at
CD9	ENSG00000010278	201005_at
SLC31A2	ENSG00000136867	204204_at
PUM1	ENSG00000134644	201165_s_at
PDIA6	ENSG00000143870	208639_x_at
NDN	ENSG00000182636	209550_at
MPZL1	ENSG00000197965	201874_at
MYL9	ENSG00000101335	201058_s_at
NSL1	ENSG00000117697	209484_s_at
TUBA1B	ENSG00000123416	201090_x_at
ZNF281	ENSG00000162702	218401_s_at
PANK2	ENSG00000125779	218809_at
PASK	ENSG00000115687	216945_x_at
FAM117A	ENSG00000121104	221249_s_at
STRN4	ENSG00000090372	217903_at
ME3	ENSG00000151376	204663_at
JUN	ENSG00000177606	201464_x_at,201465_s_at
RAP2B	ENSG00000181467	213923_at
DARC	ENSG00000213088	208335_s_at
CALM1	ENSG00000198668	209563_x_at
TUBA1A	ENSG00000167552	209118_s_at
LGALS8	ENSG00000116977	208934_s_at
KIT	ENSG00000157404	205051_s_at
CACNB3	ENSG00000167535	34726_at
KCNH2	ENSG00000055118	205262_at
TAX1BP3	ENSG00000213977	209154_at
HLA-F	ENSG00000204642	221875_x_at
SLC23A2	ENSG00000089057	209236_at
PLXND1	ENSG00000004399	38671_at
SSBP2	ENSG00000145687	203787_at
GTPBP8	ENSG00000163607	221046_s_at
TNFAIP2	ENSG00000185215	202510_s_at
DLGAP4	ENSG00000080845	202570_s_at
CCNG2	ENSG00000138764	202769_at
TMPRSS2	ENSG00000184012	211689_s_at
POLR1D	ENSG00000186184	218258_at
WWP1	ENSG00000123124	212638_s_at
CSRP2	ENSG00000175183	207030_s_at
CORO2A	ENSG00000106789	205538_at
PLA2G16	ENSG00000176485	209581_at
BBX	ENSG00000114439	213015_at,213016_at
SYNE1	ENSG00000131018	209447_at
RPL31	ENSG00000071082	200962_at
AGFG2	ENSG00000106351	222126_at
HIST1H2BG	ENSG00000187990	210387_at
TNC	ENSG00000041982	201645_at
RHOF	ENSG00000139725	219045_at
ARPP19	ENSG00000128989	221483_s_at
FAM46C	ENSG00000183508	220306_at
MTSS1	ENSG00000170873	203037_s_at
BTF3	ENSG00000145741	214800_x_at
SGSM3	ENSG00000100359	214779_s_at
SLC12A8	ENSG00000221955	219874_at
BCL2L1	ENSG00000171552	206665_s_at
EYA2	ENSG00000064655	209692_at
RGS10	ENSG00000148908	204319_s_at
CTSD	ENSG00000117984	200766_at
NSA2	ENSG00000164346	201922_at
UBE2J1	ENSG00000198833	217826_s_at
UBE2I	ENSG00000103275	208760_at
ABLIM1	ENSG00000099204	200965_s_at
PTK6	ENSG00000101213	206482_at
CD81	ENSG00000110651	200675_at
WASF2	ENSG00000158195	221725_at
LYPD3	ENSG00000124466	204952_at
DNALI1	ENSG00000163879	205186_at
MAN2A2	ENSG00000196547	202032_s_at
HNRNPUL1	ENSG00000105323	208713_at
CALM3	ENSG00000160014	200623_s_at
MFSD1	ENSG00000118855	218109_s_at
HMG20A	ENSG00000140382	218152_at
TPM1	ENSG00000140416	206116_s_at
TUBA3C	ENSG00000198033	210527_x_at
CLU	ENSG00000120885	208791_at
DRAM1	ENSG00000136048	218627_at
MED13L	ENSG00000123066	212209_at
PTDSS1	ENSG00000156471	201433_s_at
RNF103	ENSG00000239305	202636_at
BTG1	ENSG00000133639	200921_s_at
PERP	ENSG00000112378	217744_s_at
ARPC1B	ENSG00000130429	201954_at
PIGA	ENSG00000165195	205281_s_at
MAPK6	ENSG00000069956	207121_s_at
LINC00094	ENSG00000235106	213788_s_at
ISCU	ENSG00000136003	209075_s_at
PSEN2	ENSG00000143801	211373_s_at
B4GALT5	ENSG00000158470	221484_at
POGZ	ENSG00000143442	212153_at
GMPR	ENSG00000137198	204187_at
EPHB3	ENSG00000182580	204600_at
PEA15	ENSG00000162734	200788_s_at
FAT1	ENSG00000083857	201579_at
TFPI	ENSG00000003436	213258_at
NPEPPS	ENSG00000141279	201454_s_at
CREM	ENSG00000095794	209967_s_at
ANXA3	ENSG00000138772	209369_at
LIF	ENSG00000128342	205266_at
CCDC109B	ENSG00000005059	218802_at
PDCD10	ENSG00000114209	210907_s_at
TFDP2	ENSG00000114126	203588_s_at
SNX3	ENSG00000112335	213545_x_at,200067_x_at
TOB1	ENSG00000141232	202704_at
COX15	ENSG00000014919	219547_at
TGM2	ENSG00000198959	201042_at
TNS1	ENSG00000079308	221246_x_at
DDB2	ENSG00000134574	203409_at
ADH5	ENSG00000197894	208847_s_at
TGFBR2	ENSG00000163513	208944_at
FOS	ENSG00000170345	209189_at
ITM2B	ENSG00000136156	217731_s_at
ZNF611	ENSG00000213020	208137_x_at
CHAF1A	ENSG00000167670	214426_x_at
RSL1D1	ENSG00000171490	213750_at
BPTF	ENSG00000171634	207186_s_at
HMGA1	ENSG00000137309	206074_s_at
TRIO	ENSG00000038382	208178_x_at
VCAM1	ENSG00000162692	203868_s_at
NPL	ENSG00000135838	221210_s_at
MAPK14	ENSG00000112062	202530_at
RMND5A	ENSG00000153561	212482_at
GALNT2	ENSG00000143641	217788_s_at
CRIM1	ENSG00000150938	202552_s_at
HOPX	ENSG00000171476	211597_s_at
CREG1	ENSG00000143162	201200_at
EPHX1	ENSG00000143819	202017_at
CIB1	ENSG00000185043	201953_at
OGT	ENSG00000147162	212307_s_at
ACACB	ENSG00000076555	49452_at
G6PC3	ENSG00000141349	44654_at
DHX29	ENSG00000067248	212649_at
PIK3CB	ENSG00000051382	212688_at
NUSAP1	ENSG00000137804	218039_at
DYNLT1	ENSG00000146425	201999_s_at
STX16	ENSG00000124222	221500_s_at
MEA1	ENSG00000124733	218061_at
SNRK	ENSG00000163788	209481_at
TRIB1	ENSG00000173334	202241_at
PRUNE	ENSG00000143363	209586_s_at
SH3YL1	ENSG00000035115	204019_s_at
SUOX	ENSG00000139531	204067_at
OGFRL1	ENSG00000119900	219582_at
ST3GAL5	ENSG00000115525	203217_s_at
NDUFS6	ENSG00000145494	203606_at
HNRNPA1	ENSG00000135486	214280_x_at
PPFIBP2	ENSG00000166387	212841_s_at
LY96	ENSG00000154589	206584_at
GTF3C2	ENSG00000115207	204366_s_at
RGS19	ENSG00000171700	204336_s_at
SLC16A3	ENSG00000141526	217691_x_at
ZNF93	ENSG00000184635	215758_x_at
GOLGB1	ENSG00000173230	201057_s_at
NENF	ENSG00000117691	218407_x_at
THOC2	ENSG00000125676	212994_at
CYB5A	ENSG00000166347	209366_x_at
ACTR3	ENSG00000115091	213102_at
DOK4	ENSG00000125170	209691_s_at
TGOLN2	ENSG00000152291	203833_s_at
PLEKHM1	ENSG00000225190	212717_at
APOO	ENSG00000184831	221620_s_at
